# Supplementary material for: Exploring the Perceptions and Behaviours of UK Prescribers Concerning Novel Lipid-Lowering Agent Prescriptions: A Qualitative Study
Source: Pharmacy (Basel). 2024 Jul 3;12(4):104. doi: 10.3390/pharmacy12040104 (PMC11270282; doi:10.3390/pharmacy12040104)
Supplement: Supplementary file 1 [file pharmacy-12-00104-s001.zip]

Archive with 1 entries (1 files):
- pharmacy-2979342-supplementary.pdf
